# Supplementary material for: Comparative Mitogenomics and Phylogeny of Geotrupidae (Insecta: Coleoptera): Insights from Two New Mitogenomes of Qinghai–Tibetan Plateau Dung Beetles
Source: Biology (Basel). 2026 Jan 16;15(2):164. doi: 10.3390/biology15020164 (PMC12838160; doi:10.3390/biology15020164)
Supplement: Supplementary file 1 [file biology-15-00164-s001.zip]

Archive with 20 entries (19 files):
- biology-4083722-supplementary/
- biology-4083722-supplementary/Figure S1 The size of PCGs, rrnL, rrnS, CR and tRNAs Geotrupidae mitochondrial genomes.pdf
- biology-4083722-supplementary/Figure S10 Non-coding region between trnS2 and nad1.pdf
- biology-4083722-supplementary/Figure S2 A + T% of the mitochondrial protein-coding genes among four serie.pdf
- biology-4083722-supplementary/Figure S3 Nucleotide diversity of 13 PCGs differed across genera and individual genes.pdf
- biology-4083722-supplementary/Figure S4 Nucleotide diversity (Pi) compared.pdf
- biology-4083722-supplementary/Figure S5 Evolutionary rates of 13 protein-coding genes.pdf
- biology-4083722-supplementary/Figure S6  Correlation between evolutionary rate and G+C content.pdf
- biology-4083722-supplementary/Figure S7 Relative Synonymous Codon Usage (RSCU).pdf
- biology-4083722-supplementary/Figure S8 Correlation between ENC values and G+C content, GC12 and GC3.pdf
- biology-4083722-supplementary/Figure S9 Sequence arrangement of the nad2 and trnW intergenic regions.pdf
- biology-4083722-supplementary/Table S1 Details sampling information in this study.pdf
- biology-4083722-supplementary/Table S2 Information of Geotrupidae species used in this study.pdf
- biology-4083722-supplementary/Table S3 Saturation Test by DAMBE.pdf
- biology-4083722-supplementary/Table S4 The best partitioning schemes and substitution models selected.pdf
- biology-4083722-supplementary/Table S5 Annotation of the  two newly sequenced species mitochondrial genomes.pdf
- biology-4083722-supplementary/Table S6 Results of the branch-site model in PAML.pdf
- biology-4083722-supplementary/Table S7 Codon usage.xlsx
- biology-4083722-supplementary/Table S8 Maximum tandem repeats in control regions of Geotrupidae mitogenomes.pdf
- biology-4083722-supplementary/Table S9  Maximum tandem repeats in nad2 and trnW of six Geotrupidae species.pdf
