# Supplementary material for: Comparative Mitogenomics and Phylogeny of Geotrupidae (Insecta: Coleoptera): Insights from Two New Mitogenomes of Qinghai–Tibetan Plateau Dung Beetles
Source: Biology (Basel). 2026 Jan 16;15(2):164. doi: 10.3390/biology15020164 (PMC12838160; doi:10.3390/biology15020164)
Supplement: Supplementary file 1 [file biology-15-00164-s001.zip › biology-4083722-supplementary/Table S7 Codon usage.xlsx]

## Sheet: Sheet1
	Table S7 Codon usage for the 13 mitochondrial protein-coding genes of Geotrupidae mitogenomes. RSCU, relative synonymous codon usage; %, the percentage of count and average; AA, amino acid.
		Anoplotrupes stercorosus JX412838				Anoplotrupes stercorosus MN122896				Anoplotrupes stercorosus MT862428				Bolboceratex JX412746				Geotrupes spiniger				Geotrupes stercorarius				Lethrus apterus				Lethrus scoparius				Phelotrupes auratus				Phelotrupes oberthuri
AA	Codon	Count	%	RSCU		Count	%	RSCU		Count	%	RSCU		Count	%	RSCU		Count	%	RSCU		Count	%	RSCU		Count	%	RSCU		Count	%	RSCU		Count	%	RSCU		Count	%	RSCU
F	UUU(F)	273	8.71091	1.86		292	8.66726	1.86		293	8.69694	1.86		216	5.82524	1.3		308	8.30636	1.77		294	7.93094	1.74		318	8.57837	1.78		306	8.25688	1.76		330	8.90448	1.89		317	8.55139	1.86
F	UUC(F)	20	0.638162	0.14		22	0.653013	0.14		22	0.653013	0.14		116	3.12837	0.7		40	1.07875	0.23		43	1.15997	0.26		39	1.05206	0.22		42	1.1333	0.24		20	0.539665	0.11		24	0.647424	0.14
L	UUA(L)	407	12.9866	4.97		430	12.7634	4.91		429	12.7337	4.91		253	6.82309	2.64		461	12.4326	4.78		442	11.9234	4.6		419	11.3029	4.6		403	10.8743	4.33		473	12.7631	5.08		444	11.9773	4.72
L	UUG(L)	15	0.478622	0.18		15	0.445236	0.17		15	0.445236	0.17		37	0.997843	0.39		16	0.431499	0.17		23	0.620448	0.24		29	0.782304	0.32		38	1.02536	0.41		16	0.431732	0.17		28	0.755328	0.3
L	CUU(L)	32	1.02106	0.39		36	1.06857	0.41		36	1.06857	0.41		102	2.75081	1.06		34	0.916936	0.35		41	1.10602	0.43		53	1.42973	0.58		54	1.4571	0.58		38	1.02536	0.41		53	1.42973	0.56
L	CUC(L)	5	0.159541	0.06		5	0.148412	0.06		5	0.148412	0.06		33	0.889968	0.34		7	0.188781	0.07		8	0.215808	0.08		8	0.215808	0.09		6	0.1619	0.06		4	0.107933	0.04		4	0.107904	0.04
L	CUA(L)	30	0.957243	0.37		36	1.06857	0.41		36	1.06857	0.41		109	2.93959	1.14		59	1.59115	0.61		59	1.59158	0.61		36	0.971136	0.39		52	1.40313	0.56		26	0.701565	0.28		30	0.80928	0.32
L	CUG(L)	2	0.0638162	0.02		3	0.0890472	0.03		3	0.0890472	0.03		41	1.10572	0.43		2	0.0539374	0.02		4	0.107904	0.04		2	0.053952	0.02		6	0.1619	0.06		2	0.0539665	0.02		6	0.161856	0.06
I	AUU(I)	292	9.31717	1.84		307	9.1125	1.85		308	9.14218	1.85		278	7.4973	1.63		355	9.57389	1.86		352	9.49555	1.85		327	8.82115	1.78		346	9.33621	1.78		377	10.1727	1.92		347	9.36067	1.89
I	AUC(I)	25	0.797703	0.16		25	0.74206	0.15		25	0.74206	0.15		64	1.726	0.37		26	0.701187	0.14		29	0.782304	0.15		41	1.10602	0.22		43	1.16028	0.22		15	0.404749	0.08		20	0.53952	0.11
M	AUA(M)	227	7.24314	1.88		241	7.15346	1.89		241	7.15346	1.89		161	4.34196	1.39		250	6.74218	1.81		264	7.12166	1.81		321	8.65929	1.81		297	8.01403	1.83		274	7.39342	1.86		282	7.60723	1.89
M	AUG(M)	14	0.446713	0.12		14	0.415554	0.11		14	0.415554	0.11		70	1.88781	0.61		27	0.728155	0.19		27	0.728352	0.19		34	0.917184	0.19		27	0.728548	0.17		20	0.539665	0.14		16	0.431616	0.11
V	GUU(V)	57	1.81876	1.58		63	1.86999	1.59		62	1.84031	1.58		90	2.42718	1.63		68	1.83387	1.68		68	1.83437	1.71		60	1.61856	1.58		61	1.64598	1.54		63	1.69995	1.63		69	1.86134	1.63
V	GUC(V)	1	0.0319081	0.03		1	0.0296824	0.03		1	0.0296824	0.03		14	0.377562	0.25		6	0.161812	0.15		6	0.161856	0.15		1	0.026976	0.03		5	0.134916	0.13		5	0.134916	0.13		5	0.13488	0.12
V	GUA(V)	85	2.71219	2.36		93	2.76046	2.35		93	2.76046	2.37		92	2.48112	1.67		80	2.1575	1.98		73	1.96925	1.84		87	2.34691	2.29		86	2.32056	2.18		83	2.23961	2.14		85	2.29296	2.01
V	GUG(V)	1	0.0319081	0.03		1	0.0296824	0.03		1	0.0296824	0.03		25	0.674218	0.45		8	0.21575	0.2		12	0.323712	0.3		4	0.107904	0.11		6	0.1619	0.15		4	0.107933	0.1		10	0.26976	0.24
S	UCU(S)	87	2.77601	2.72		97	2.87919	2.8		97	2.87919	2.8		73	1.96872	1.64		104	2.80475	2.72		102	2.75155	2.68		112	3.02131	2.69		108	2.91419	2.59		100	2.69833	2.48		98	2.64365	2.53
S	UCC(S)	12	0.382897	0.38		12	0.356189	0.35		12	0.356189	0.35		48	1.2945	1.08		19	0.512406	0.5		25	0.6744	0.66		12	0.323712	0.29		16	0.431732	0.38		17	0.458716	0.42		14	0.377664	0.36
S	UCA(S)	60	1.91449	1.88		64	1.89967	1.85		64	1.89967	1.85		85	2.29234	1.91		69	1.86084	1.8		67	1.80739	1.76		81	2.18506	1.95		83	2.23961	1.99		84	2.26659	2.09		81	2.18506	2.09
S	UCG(S)	3	0.0957243	0.09		3	0.0890472	0.09		3	0.0890472	0.09		13	0.350593	0.29		6	0.161812	0.16		3	0.080928	0.08		5	0.13488	0.12		5	0.134916	0.12		2	0.0539665	0.05		2	0.053952	0.05
P	CCU(P)	53	1.69113	1.93		58	1.72158	1.89		59	1.75126	1.92		50	1.34844	1.44		70	1.88781	2.17		72	1.94227	2.2		72	1.94227	2.27		78	2.1047	2.4		70	1.88883	2.19		76	2.05018	2.3
P	CCC(P)	13	0.414805	0.47		16	0.474918	0.52		16	0.474918	0.52		32	0.862999	0.92		25	0.674218	0.78		27	0.728352	0.82		15	0.40464	0.47		13	0.350783	0.4		12	0.323799	0.38		19	0.512544	0.58
P	CCA(P)	40	1.27632	1.45		43	1.27634	1.4		43	1.27634	1.4		41	1.10572	1.18		29	0.782093	0.9		30	0.80928	0.92		34	0.917184	1.07		34	0.917431	1.05		43	1.16028	1.34		30	0.80928	0.91
P	CCG(P)	4	0.127632	0.15		6	0.178094	0.2		5	0.148412	0.16		16	0.431499	0.46		5	0.134844	0.16		2	0.053952	0.06		6	0.161856	0.19		5	0.134916	0.15		3	0.0809498	0.09		7	0.188832	0.21
T	ACU(T)	66	2.10593	1.75		72	2.13713	1.75		72	2.13713	1.75		72	1.94175	1.4		85	2.29234	1.74		93	2.50877	1.92		89	2.40086	1.98		73	1.96978	1.65		98	2.64436	2.06		88	2.37389	1.9
T	ACC(T)	11	0.350989	0.29		12	0.356189	0.29		12	0.356189	0.29		33	0.889968	0.64		17	0.458468	0.35		14	0.377664	0.29		6	0.161856	0.13		19	0.512682	0.43		12	0.323799	0.25		20	0.53952	0.43
T	ACA(T)	72	2.29738	1.91		79	2.34491	1.92		79	2.34491	1.92		81	2.18447	1.57		90	2.42718	1.85		86	2.31994	1.77		84	2.26598	1.87		84	2.26659	1.9		78	2.1047	1.64		72	1.94227	1.56
T	ACG(T)	2	0.0638162	0.05		2	0.0593648	0.05		2	0.0593648	0.05		20	0.539374	0.39		3	0.0809061	0.06		1	0.026976	0.02		1	0.026976	0.02		1	0.0269833	0.02		2	0.0539665	0.04		5	0.13488	0.11
A	GCU(A)	64	2.04212	2.02		72	2.13713	1.97		72	2.13713	1.97		53	1.42934	1.22		90	2.42718	2.2		82	2.21203	2		75	2.0232	2		74	1.99676	2.07		77	2.07771	2.05		78	2.10413	1.9
A	GCC(A)	12	0.382897	0.38		13	0.385871	0.36		13	0.385871	0.36		41	1.10572	0.94		19	0.512406	0.46		23	0.620448	0.56		13	0.350688	0.35		10	0.269833	0.28		20	0.539665	0.53		25	0.6744	0.61
A	GCA(A)	49	1.5635	1.54		59	1.75126	1.62		59	1.75126	1.62		62	1.67206	1.43		52	1.40237	1.27		57	1.53763	1.39		60	1.61856	1.6		53	1.43011	1.48		53	1.43011	1.41		55	1.48368	1.34
A	GCG(A)	2	0.0638162	0.06		2	0.0593648	0.05		2	0.0593648	0.05		18	0.485437	0.41		3	0.0809061	0.07		2	0.053952	0.05		2	0.053952	0.05		6	0.1619	0.17		0	0	0		6	0.161856	0.15
Y	UAU(Y)	161	5.1372	1.86		162	4.80855	1.84		162	4.80855	1.84		117	3.15534	1.32		168	4.53074	1.73		162	4.37011	1.7		163	4.39709	1.77		157	4.23637	1.73		181	4.88397	1.9		175	4.7208	1.77
Y	UAC(Y)	12	0.382897	0.14		14	0.415554	0.16		14	0.415554	0.16		60	1.61812	0.68		26	0.701187	0.27		29	0.782304	0.3		21	0.566496	0.23		24	0.647598	0.27		10	0.269833	0.1		23	0.620448	0.23
H	CAU(H)	55	1.75495	1.77		58	1.72158	1.76		58	1.72158	1.76		32	0.862999	0.86		59	1.59115	1.69		59	1.59158	1.66		67	1.80739	1.91		58	1.56503	1.68		62	1.67296	1.8		60	1.61856	1.76
H	CAC(H)	7	0.223357	0.23		8	0.237459	0.24		8	0.237459	0.24		42	1.13269	1.14		11	0.296656	0.31		12	0.323712	0.34		3	0.080928	0.09		11	0.296816	0.32		7	0.188883	0.2		8	0.215808	0.24
Q	CAA(Q)	48	1.53159	1.75		50	1.48412	1.75		50	1.48412	1.75		44	1.18662	1.49		60	1.61812	1.85		61	1.64554	1.85		54	1.4567	1.86		53	1.43011	1.83		58	1.56503	1.78		62	1.67251	1.85
Q	CAG(Q)	7	0.223357	0.25		7	0.207777	0.25		7	0.207777	0.25		15	0.404531	0.51		5	0.134844	0.15		5	0.13488	0.15		4	0.107904	0.14		5	0.134916	0.17		7	0.188883	0.22		5	0.13488	0.15
N	AAU(N)	153	4.88194	1.87		165	4.8976	1.85		165	4.8976	1.85		118	3.18231	1.4		185	4.98921	1.82		186	5.01753	1.79		169	4.55894	1.77		162	4.37129	1.68		195	5.26174	1.88		183	4.93661	1.8
N	AAC(N)	11	0.350989	0.13		13	0.385871	0.15		13	0.385871	0.15		51	1.3754	0.6		18	0.485437	0.18		22	0.593472	0.21		22	0.593472	0.23		31	0.836481	0.32		12	0.323799	0.12		20	0.53952	0.2
K	AAA(K)	78	2.48883	1.79		80	2.37459	1.8		80	2.37459	1.8		53	1.42934	1.04		76	2.04962	1.6		76	2.05018	1.58		90	2.42784	1.78		88	2.37453	1.61		96	2.59039	1.9		92	2.48179	1.79
K	AAG(K)	9	0.287173	0.21		9	0.267142	0.2		9	0.267142	0.2		49	1.32147	0.96		19	0.512406	0.4		20	0.53952	0.42		11	0.296736	0.22		21	0.566649	0.39		5	0.134916	0.1		11	0.296736	0.21
D	GAU(D)	53	1.69113	1.8		60	1.78094	1.79		60	1.78094	1.79		46	1.24056	1.33		57	1.53722	1.73		55	1.48368	1.67		60	1.61856	1.67		61	1.64598	1.72		61	1.64598	1.88		52	1.40275	1.6
D	GAC(D)	6	0.191449	0.2		7	0.207777	0.21		7	0.207777	0.21		23	0.62028	0.67		9	0.242718	0.27		11	0.296736	0.33		12	0.323712	0.33		10	0.269833	0.28		4	0.107933	0.12		13	0.350688	0.4
E	GAA(E)	57	1.81876	1.7		59	1.75126	1.74		59	1.75126	1.74		52	1.40237	1.46		67	1.8069	1.79		69	1.86134	1.84		68	1.83437	1.72		63	1.69995	1.73		71	1.91581	1.95		66	1.78042	1.74
E	GAG(E)	10	0.319081	0.3		9	0.267142	0.26		9	0.267142	0.26		19	0.512406	0.54		8	0.21575	0.21		6	0.161856	0.16		11	0.296736	0.28		10	0.269833	0.27		2	0.0539665	0.05		10	0.26976	0.26
C	UGU(C)	35	1.11678	1.79		36	1.06857	1.85		36	1.06857	1.85		23	0.62028	1.1		38	1.02481	1.9		38	1.02509	1.85		37	0.998112	1.8		38	1.02536	1.77		42	1.1333	1.87		40	1.07904	1.82
C	UGC(C)	4	0.127632	0.21		3	0.0890472	0.15		3	0.0890472	0.15		19	0.512406	0.9		2	0.0539374	0.1		3	0.080928	0.15		4	0.107904	0.2		5	0.134916	0.23		3	0.0809498	0.13		4	0.107904	0.18
W	UGA(W)	73	2.32929	1.87		80	2.37459	1.86		80	2.37459	1.86		82	2.21143	1.71		91	2.45415	1.94		90	2.42784	1.91		83	2.23901	1.8		85	2.29358	1.85		84	2.26659	1.77		88	2.37389	1.85
W	UGG(W)	5	0.159541	0.13		6	0.178094	0.14		6	0.178094	0.14		14	0.377562	0.29		3	0.0809061	0.06		4	0.107904	0.09		9	0.242784	0.2		7	0.188883	0.15		11	0.296816	0.23		7	0.188832	0.15
R	CGU(R)	14	0.446713	1.14		15	0.445236	1.11		15	0.445236	1.11		19	0.512406	1.27		19	0.512406	1.36		21	0.566496	1.47		20	0.53952	1.4		17	0.458716	1.24		19	0.512682	1.38		18	0.485568	1.31
R	CGC(R)	3	0.0957243	0.24		3	0.0890472	0.22		3	0.0890472	0.22		5	0.134844	0.33		2	0.0539374	0.14		3	0.080928	0.21		4	0.107904	0.28		1	0.0269833	0.07		1	0.0269833	0.07		1	0.026976	0.07
R	CGA(R)	30	0.957243	2.45		35	1.03888	2.59		35	1.03888	2.59		28	0.755124	1.87		30	0.809061	2.14		31	0.836256	2.18		29	0.782304	2.04		32	0.863465	2.33		34	0.917431	2.47		32	0.863232	2.33
R	CGG(R)	2	0.0638162	0.16		1	0.0296824	0.07		1	0.0296824	0.07		8	0.21575	0.53		5	0.134844	0.36		2	0.053952	0.14		4	0.107904	0.28		5	0.134916	0.36		1	0.0269833	0.07		4	0.107904	0.29
S	AGU(S)	29	0.925335	0.91		28	0.831107	0.81		28	0.831107	0.81		21	0.566343	0.47		30	0.809061	0.78		29	0.782304	0.76		25	0.6744	0.6		24	0.647598	0.58		27	0.728548	0.67		35	0.94416	0.9
S	AGC(S)	3	0.0957243	0.09		3	0.0890472	0.09		3	0.0890472	0.09		9	0.242718	0.2		3	0.0809061	0.08		6	0.161856	0.16		3	0.080928	0.07		5	0.134916	0.12		1	0.0269833	0.02		2	0.053952	0.05
S	AGA(S)	60	1.91449	1.88		68	2.0184	1.96		68	2.0184	1.96		85	2.29234	1.91		72	1.94175	1.88		72	1.94227	1.89		85	2.29296	2.04		87	2.34754	2.09		90	2.42849	2.24		78	2.10413	2.01
S	AGG(S)	2	0.0638162	0.06		2	0.0593648	0.06		2	0.0593648	0.06		22	0.593312	0.49		3	0.0809061	0.08		0	0	0		10	0.26976	0.24		5	0.134916	0.12		1	0.0269833	0.02		0	0	0
G	GGU(G)	43	1.37205	1.01		48	1.42476	0.99		48	1.42476	0.99		65	1.75297	1.22		57	1.53722	1.09		43	1.15997	0.84		49	1.32182	1.02		42	1.1333	0.84		47	1.26821	0.94		44	1.18694	0.87
G	GGC(G)	6	0.191449	0.14		7	0.207777	0.14		7	0.207777	0.14		16	0.431499	0.3		13	0.350593	0.25		9	0.242784	0.18		4	0.107904	0.08		7	0.188883	0.14		4	0.107933	0.08		19	0.512544	0.38
G	GGA(G)	99	3.1589	2.32		116	3.44316	2.39		116	3.44316	2.39		79	2.13053	1.48		111	2.99353	2.12		116	3.12921	2.27		117	3.15619	2.42		135	3.64274	2.69		114	3.07609	2.28		96	2.5897	1.9
G	GGG(G)	23	0.733886	0.54		23	0.682695	0.47		23	0.682695	0.47		53	1.42934	1		28	0.755124	0.54		36	0.971136	0.71		23	0.620448	0.48		17	0.458716	0.34		35	0.944414	0.7		43	1.15997	0.85
Average			3134				3369				3369				3708				3708				3707				3707				3706				3706				3707
